# Supplementary material for: Identification and validation of key biomarkers based on RNA methylation genes in sepsis
Source: Front Immunol. 2023 Aug 28;14:1231898. doi: 10.3389/fimmu.2023.1231898 (PMC10493392; doi:10.3389/fimmu.2023.1231898)
Supplement: Supplementary file 1 [file DataSheet_1.zip]

Archive with 9 entries (7 files):
- Supplementary Material Presentation/
- Supplementary Material Presentation/Supplementary Figures/
- Supplementary Material Presentation/Supplementary Figures/Supplementary Figure 1.tif
- Supplementary Material Presentation/Supplementary Figures/Supplementary Figure 2.tif
- Supplementary Material Presentation/Supplementary Figures/Supplementary Figure 3.tif
- Supplementary Material Presentation/Supplementary Figures/Supplementary Figure 4.tif
- Supplementary Material Presentation/Supplementary Figures/Supplementary Figure 5.tif
- Supplementary Material Presentation/Supplementary Figures/Supplementary_Material Figures.docx
- Supplementary Material Presentation/Supplementary_Material tables.xls
