# Supplementary material for: Identification and validation of key biomarkers based on RNA methylation genes in sepsis
Source: Front Immunol. 2023 Aug 28;14:1231898. doi: 10.3389/fimmu.2023.1231898 (PMC10493392; doi:10.3389/fimmu.2023.1231898)
Supplement: Supplementary file 1 [file DataSheet_1.zip › Supplementary Material Presentation/Supplementary_Material tables.xls]

## Sheet: Supplementary Table 1
Supplementary Table 1|Datasets included in the study
Accession	Platforms	Cohort Description	Sample	Timing of Gene Expression Profiling	Control Sample	Patients’ characteristics at admission
						Sepsis Sample	Sex[male(%)]	Age(years) [Median (IQR)]	Sites of infection
GSE57065	GPL570	Septic shock	Blood leukocytes	30min/24h/48h of ICU admission	25	28	19 (67.9)	62 (54-76)	Pulmonary
GSE65682	GPL13667	Sepsis	Blood leukocytes	On ICU admission	40	760	446(58.7)	63(53-72)	Pulmonary, Abdominal, NA
GSE95233	GPL570	Septic shock	Blood leukocytes	Day 1/3 of ICU admission	22	51	33(65.0)	65 (53–74)	Pulmonary, Abdominal, Urinary, Others
Abbreviations: ICU, Intensive Care Unit. CAP, community acquired pneumonia. HAP,hospital acquired pneumonia. NA, null-able values

## Sheet: Supplementary Table 2
Supplementary Table 2|40 RNA methylation modiﬁcation factors were collected in this study
RNA modification	related role	Regulator
m5C	Methyltransferases	NSUN7 NSUN6 NSUN5 NSUN4 NSUN3 NSUN2 NSUN1 DNMT2
	Demethylase	TET1 TET2 TET3 ALKBH1
	Binding protein	ALYREF YBX1
m6Am	Methyltransferases	PCIF1 METTL3 METTL4
	Demethylase	FTO
m1A	methyltransferase	TRMT6 TRMT61A TRMT10C TRMT61B
	Demethylase	ALKBH1 ALKBH3
	Binding protein	YTHDF1 YTHDF3 YTHDC1
m7G	methyltransferase	METTL1 WDR4
Ψ	synthase	PUS1 PUS3 PUS7 PUS7L PUS10 DKC1 RPUSD1 RPUSD2 RPUSD3 RPUSD4 TRUB1 TRUB2

## Sheet: Supplementary Table 3
Supplementary Table 3|List of qRT-PCR primers
Primer	Sequence
GAPDH	R 5’-CGCCTGCTTCACCACCTTCTTG-3’
	F 5’-AGAACATCATCCCTGCCTCTACTGG-3’
NSUN7	R 5’-GCTCATAAGACAAACGCTGAAA-3’
	F 5’-GTCGGCACAGAAAGTCTTAATC-3’
NOP2	R 5’-TCGAGGAGCATTAAATAGGGAC-3’
	F 5’-AAATAAGTCTCCTGAGGCCAAA-3’
PUS1	R 5’-GCTCAGGCGGTAGGTCTCATCC-3’
	F 5’-CACGGGCGGGTTTAACTCCAAG-3’
PUS3	R 5’-GCCAATCAGGAAGAGGATAGCCATC-3’
	F 5’-CGAGGAGAGAAGGCAAGAACCATTC-3’
FTO	R 5’-GTTCACAACCTCGGTTTAGTTC-3’
	F 5’-CATCATCATTGTCCACATCGTC-3’
Abbreviations: FTO, fat mass and obesity-associated; PUS1, pseudouridine synthase 1 gene; PUS3, pseudouridine synthase 3 gene; NSUN7, Sun RNA methyltransferase 7; NOP2, nucleolar protein P120.

## Sheet: Supplementary Table 4
Supplementary Table 4|Summary of 30 RNA modification-related DEGs in sepsis
Expression	Methyltransferases	Demethylase	Binding protein
DOWN	METTL3,METTL4,NOP2,NSUN2,NSUN4,NSUN6, TRMT61B,TRUB1,TRUB2,PUS1,RPUSD3,RPUSD4, PUS7, RPUSD2	ALKBH1,ALKBH3,FTO	YTHDC1, YTHDF1
UP	NSUN3,NSUN7,PUS7L,PUS3,TRMT6,METTL1,PCIF1, RPUSD1	TET2	YTHDF3, YBX1

## Sheet: Supplementary Table 5
Supplementary Table 5|A list of 40 genes and their interaction scores in PPI network
node1	node2	combined_score
METTL1	WDR4	0.999
TRMT6	TRMT61A	0.999
TRMT61A	TRMT6	0.999
WDR4	METTL1	0.999
METTL1	TRMT61A	0.996
TRMT61A	METTL1	0.996
METTL3	METTL4	0.989
METTL4	METTL3	0.989
TRMT6	TRMT61B	0.989
TRMT61B	TRMT6	0.989
METTL1	NSUN2	0.986
NSUN2	METTL1	0.986
METTL1	TRMT6	0.979
TRMT6	METTL1	0.979
TRMT6	WDR4	0.975
WDR4	TRMT6	0.975
METTL1	TRMT61B	0.974
TRMT61B	METTL1	0.974
PUS1	TRUB1	0.954
TRMT61A	WDR4	0.954
TRUB1	PUS1	0.954
WDR4	TRMT61A	0.954
METTL3	YTHDF1	0.95
YTHDF1	METTL3	0.95
ALKBH1	ALKBH3	0.948
ALKBH3	ALKBH1	0.948
PUS7	TRUB1	0.947
TRUB1	PUS7	0.947
DKC1	NOP2	0.942
NOP2	DKC1	0.942
METTL3	YTHDC1	0.94
YTHDC1	METTL3	0.94
NOP2	TRMT6	0.939
TRMT6	NOP2	0.939
PUS1	PUS7	0.938
PUS7	PUS1	0.938
METTL1	NOP2	0.93
NOP2	METTL1	0.93
NSUN2	TRDMT1	0.93
TRDMT1	NSUN2	0.93
DKC1	PUS7	0.926
PUS7	DKC1	0.926
NSUN2	PUS7	0.925
PUS7	NSUN2	0.925
PUS3	TRUB1	0.915
TRUB1	PUS3	0.915
METTL1	NSUN4	0.909
NSUN4	METTL1	0.909
METTL3	YTHDF3	0.904
YTHDF3	METTL3	0.904
NSUN2	TRMT6	0.9
TRMT6	NSUN2	0.9
DKC1	NSUN2	0.896
NSUN2	DKC1	0.896
METTL1	NSUN3	0.895
NSUN3	METTL1	0.895
NOP2	PUS7	0.891
PUS7	NOP2	0.891
PUS3	PUS7	0.89
PUS7	PUS3	0.89
PUS7	RPUSD2	0.888
RPUSD2	PUS7	0.888
NOP2	NSUN2	0.887
NSUN2	NOP2	0.887
FTO	METTL3	0.881
METTL3	FTO	0.881
RPUSD4	TRUB2	0.88
TRMT61A	TRMT61B	0.88
TRMT61B	TRMT61A	0.88
TRUB2	RPUSD4	0.88
NSUN2	WDR4	0.874
WDR4	NSUN2	0.874
NOP2	TRMT61A	0.873
PUS7L	TRUB1	0.873
TRMT61A	NOP2	0.873
TRUB1	PUS7L	0.873
ALKBH1	FTO	0.87
DKC1	PUS1	0.87
FTO	ALKBH1	0.87
PUS1	DKC1	0.87
NSUN3	NSUN5	0.864
NSUN5	NSUN3	0.864
NSUN2	PUS1	0.863
PUS1	NSUN2	0.863
TRMT10C	TRMT61B	0.863
TRMT6	TRUB1	0.863
TRMT61B	TRMT10C	0.863
TRUB1	TRMT6	0.863
PUS3	WDR4	0.858
WDR4	PUS3	0.858
RPUSD3	TRUB2	0.854
TRUB2	RPUSD3	0.854
FTO	YTHDF1	0.852
PUS1	WDR4	0.852
WDR4	PUS1	0.852
YTHDF1	FTO	0.852
PUS1	RPUSD2	0.848
RPUSD2	PUS1	0.848
PUS1	PUS10	0.847
PUS10	PUS1	0.847
PUS10	PUS7	0.842
PUS7	PUS10	0.842
METTL1	NSUN6	0.839
NSUN6	METTL1	0.839
NSUN2	TRMT61A	0.837
TRMT61A	NSUN2	0.837
TRMT61B	WDR4	0.835
WDR4	TRMT61B	0.835
PUS10	PUS3	0.828
PUS3	PUS10	0.828
RPUSD2	TRUB1	0.827
TRUB1	RPUSD2	0.827
ALKBH1	TRMT6	0.824
TRMT6	ALKBH1	0.824
NSUN2	NSUN7	0.823
NSUN7	NSUN2	0.823
PUS7L	RPUSD2	0.823
RPUSD2	PUS7L	0.823
NSUN3	NSUN7	0.821
NSUN7	NSUN3	0.821
PUS7L	TRUB2	0.821
TRUB2	PUS7L	0.821
ALKBH1	METTL3	0.813
METTL3	ALKBH1	0.813
NSUN6	TRMT6	0.812
TRMT6	NSUN6	0.812
NSUN4	NSUN5	0.811
NSUN5	NSUN4	0.811
PUS1	TRMT6	0.811
TRMT6	PUS1	0.811
NSUN6	NSUN7	0.808
NSUN7	NSUN6	0.808
NSUN4	TRMT61B	0.805
TRMT10C	TRMT6	0.805
TRMT6	TRMT10C	0.805
TRMT61B	NSUN4	0.805
NSUN2	TRUB1	0.803
TRUB1	NSUN2	0.803
TET2	TET3	0.802
TET3	TET2	0.802
NSUN2	PUS3	0.8
PUS3	NSUN2	0.8
NOP2	TRDMT1	0.798
PUS1	PUS7L	0.798
PUS7L	PUS1	0.798
TRDMT1	NOP2	0.798
NSUN3	PUS1	0.792
PUS1	NSUN3	0.792
DKC1	TRMT6	0.791
TRMT6	DKC1	0.791
FTO	YTHDC1	0.79
YTHDC1	FTO	0.79
NOP2	NSUN7	0.789
NSUN6	TRDMT1	0.789
NSUN7	NOP2	0.789
TRDMT1	NSUN6	0.789
PUS7L	RPUSD1	0.786
RPUSD1	PUS7L	0.786
PUS7	TRUB2	0.785
TRUB2	PUS7	0.785
FTO	YTHDF3	0.784
YTHDF3	FTO	0.784
ALYREF	NSUN2	0.783
NSUN2	ALYREF	0.783
NSUN4	NSUN7	0.782
NSUN7	NSUN4	0.782
PUS1	RPUSD3	0.781
RPUSD3	PUS1	0.781
PUS3	RPUSD2	0.779
RPUSD2	PUS3	0.779
DKC1	PUS10	0.777
PUS10	DKC1	0.777
PUS1	RPUSD4	0.776
RPUSD4	PUS1	0.776
PUS10	TRUB1	0.772
TRUB1	PUS10	0.772
ALKBH1	YTHDC1	0.768
YTHDC1	ALKBH1	0.768
DKC1	TRUB2	0.765
NSUN3	TRMT6	0.765
TRMT6	NSUN3	0.765
TRUB2	DKC1	0.765
NSUN4	TRMT6	0.764
PUS1	TRUB2	0.764
TRMT6	NSUN4	0.764
TRUB2	PUS1	0.764
ALKBH1	YTHDF1	0.762
NSUN5	TRDMT1	0.762
PUS1	TRMT10C	0.762
PUS10	RPUSD2	0.762
RPUSD2	PUS10	0.762
TRDMT1	NSUN5	0.762
TRMT10C	PUS1	0.762
YTHDF1	ALKBH1	0.762
PUS7	RPUSD3	0.759
RPUSD3	PUS7	0.759
PUS7L	RPUSD3	0.758
RPUSD3	PUS7L	0.758
NSUN4	PUS1	0.75
PUS1	NSUN4	0.75
PUS3	RPUSD1	0.75
PUS3	PUS7L	0.75
PUS7L	PUS3	0.75
RPUSD1	PUS3	0.75
METTL1	PUS1	0.748
PUS1	METTL1	0.748
TRMT10C	TRMT61A	0.748
TRMT61A	TRMT10C	0.748
ALKBH1	NSUN3	0.746
NSUN3	ALKBH1	0.746
RPUSD2	RPUSD3	0.745
RPUSD3	RPUSD2	0.745
NSUN3	TRDMT1	0.742
NSUN6	TRUB1	0.742
TRDMT1	NSUN3	0.742
TRUB1	NSUN6	0.742
PUS7	RPUSD4	0.741
PUS7L	RPUSD4	0.741
RPUSD4	PUS7	0.741
RPUSD4	PUS7L	0.741
PUS7	TRMT6	0.739
PUS7	RPUSD1	0.739
RPUSD1	PUS7	0.739
TRMT6	PUS7	0.739
ALKBH3	FTO	0.738
FTO	ALKBH3	0.738
RPUSD1	RPUSD3	0.735
RPUSD3	RPUSD1	0.735
PUS3	TRMT6	0.732
TRMT6	PUS3	0.732
NSUN4	RPUSD4	0.729
RPUSD4	NSUN4	0.729
METTL1	TRMT10C	0.726
RPUSD2	TRUB2	0.726
TRMT10C	METTL1	0.726
TRUB2	RPUSD2	0.726
TET1	TET2	0.724
TET2	TET1	0.724
PUS10	TRUB2	0.723
TRUB2	PUS10	0.723
PUS10	PUS7L	0.721
PUS7L	PUS10	0.721
METTL1	PUS7	0.72
PUS1	RPUSD1	0.72
PUS3	RPUSD3	0.72
PUS7	METTL1	0.72
RPUSD1	PUS1	0.72
RPUSD3	PUS3	0.72
NSUN3	TRMT61B	0.719
TRMT61B	NSUN3	0.719
NSUN4	TRDMT1	0.716
TRDMT1	NSUN4	0.716
DKC1	RPUSD2	0.712
NSUN2	TRMT61B	0.712
RPUSD2	DKC1	0.712
TRMT61B	NSUN2	0.712
NOP2	WDR4	0.71
NSUN4	TRUB2	0.71
TRUB2	NSUN4	0.71
WDR4	NOP2	0.71
NSUN4	WDR4	0.708
WDR4	NSUN4	0.708
TET1	TET3	0.707
TET3	TET1	0.707
NOP2	TRUB1	0.704
TRUB1	NOP2	0.704
ALKBH1	YTHDF3	0.699
YTHDF3	ALKBH1	0.699
ALYREF	YBX1	0.694
PUS3	TRUB2	0.694
TRUB2	PUS3	0.694
YBX1	ALYREF	0.694
ALKBH1	TRMT61A	0.692
TRMT61A	ALKBH1	0.692
METTL1	TRUB1	0.69
TRUB1	METTL1	0.69
NSUN3	NSUN6	0.689
NSUN6	NSUN3	0.689
DKC1	PUS3	0.688
PUS3	DKC1	0.688
ALKBH1	TRMT61B	0.687
RPUSD4	TRMT61B	0.687
TRMT61B	ALKBH1	0.687
TRMT61B	RPUSD4	0.687
PUS3	RPUSD4	0.686
RPUSD4	PUS3	0.686
PUS1	TRMT61B	0.685
TRMT10C	WDR4	0.685
TRMT61B	PUS1	0.685
WDR4	TRMT10C	0.685
DKC1	METTL1	0.684
METTL1	DKC1	0.684
NSUN6	PUS7	0.683
PUS7	NSUN6	0.683
METTL1	PUS3	0.682
PUS3	METTL1	0.682
TRMT61B	TRUB2	0.673
TRUB2	TRMT61B	0.673
NSUN3	WDR4	0.668
WDR4	NSUN3	0.668
NSUN7	TRDMT1	0.666
TRDMT1	NSUN7	0.666
NSUN6	WDR4	0.664
WDR4	NSUN6	0.664
RPUSD1	TRUB2	0.662
TRUB2	RPUSD1	0.662
NSUN3	TRMT10C	0.659
TRMT10C	NSUN3	0.659
NOP2	NSUN4	0.658
NSUN4	NOP2	0.658
DKC1	NSUN6	0.657
METTL3	NSUN2	0.657
NSUN2	METTL3	0.657
NSUN6	DKC1	0.657
ALKBH1	NSUN2	0.655
NSUN2	ALKBH1	0.655
NOP2	NSUN3	0.651
NSUN3	NOP2	0.651
NSUN3	PUS3	0.649
PUS3	NSUN3	0.649
PUS3	TRMT10C	0.646
TRMT10C	PUS3	0.646
NSUN2	NSUN6	0.645
NSUN6	NSUN2	0.645
NSUN4	NSUN6	0.644
NSUN6	NSUN4	0.644
NSUN4	TRUB1	0.633
RPUSD4	TRMT10C	0.633
TRMT10C	RPUSD4	0.633
TRUB1	NSUN4	0.633
PUS10	RPUSD1	0.632
PUS7	WDR4	0.632
RPUSD1	PUS10	0.632
WDR4	PUS7	0.632
TRMT10C	TRUB2	0.63
TRUB2	TRMT10C	0.63
DKC1	PUS7L	0.628
NSUN3	PUS7	0.628
PUS7	NSUN3	0.628
PUS7L	DKC1	0.628
RPUSD3	TRUB1	0.628
TRUB1	RPUSD3	0.628
METTL1	NSUN5	0.626
NSUN2	YTHDC1	0.626
NSUN5	METTL1	0.626
YTHDC1	NSUN2	0.626
METTL1	PUS7L	0.621
PUS7L	METTL1	0.621
ALKBH3	TRMT6	0.62
TRMT6	ALKBH3	0.62
PUS3	TRMT61B	0.619
TRMT61B	PUS3	0.619
TRMT61B	TRUB1	0.616
TRUB1	TRMT61B	0.616
METTL1	METTL3	0.615
METTL3	METTL1	0.615
NSUN4	TRMT10C	0.614
TRMT10C	NSUN4	0.614
NOP2	TRMT61B	0.612
TRMT61B	NOP2	0.612
NSUN2	TRMT10C	0.611
TRMT10C	NSUN2	0.611
NSUN4	PUS3	0.604
PUS3	NSUN4	0.604
RPUSD4	TRUB1	0.604
TRUB1	RPUSD4	0.604
NSUN3	TRUB1	0.6
TRUB1	NSUN3	0.6
METTL1	NSUN7	0.599
NSUN7	METTL1	0.599
NOP2	PUS7L	0.597
PUS7L	NOP2	0.597
NSUN3	TRMT61A	0.595
TRMT61A	NSUN3	0.595
NOP2	PUS1	0.593
NSUN4	TRMT61A	0.593
NSUN6	PUS7L	0.593
PUS1	NOP2	0.593
PUS7L	NSUN6	0.593
TRMT61A	NSUN4	0.593
METTL1	TRUB2	0.583
RPUSD3	TRMT10C	0.583
TRMT10C	RPUSD3	0.583
TRUB2	METTL1	0.583
NSUN3	TRUB2	0.582
TRUB2	NSUN3	0.582
RPUSD1	TRUB1	0.581
TRUB1	RPUSD1	0.581
NSUN7	PUS7L	0.579
PUS7L	NSUN7	0.579
FTO	METTL4	0.578
METTL4	FTO	0.578
METTL3	TRDMT1	0.577
TRDMT1	METTL3	0.577
TRMT61A	TRUB1	0.577
TRUB1	TRMT61A	0.577
NSUN6	TRMT61B	0.573
TRMT61B	NSUN6	0.573
ALKBH1	TET1	0.569
ALYREF	NOP2	0.569
NOP2	ALYREF	0.569
TET1	ALKBH1	0.569
NSUN3	RPUSD4	0.567
NSUN4	PUS7	0.567
PUS7	NSUN4	0.567
RPUSD4	NSUN3	0.567
DKC1	NSUN3	0.566
NSUN3	DKC1	0.566
TRDMT1	WDR4	0.566
WDR4	TRDMT1	0.566
ALKBH1	METTL4	0.565
METTL4	ALKBH1	0.565
PUS10	RPUSD3	0.565
RPUSD3	PUS10	0.565
NSUN3	RPUSD3	0.564
NSUN6	TRMT61A	0.564
RPUSD3	NSUN3	0.564
TRMT61A	NSUN6	0.564
NSUN2	YTHDF1	0.559
YTHDF1	NSUN2	0.559
ALKBH1	NSUN5	0.557
NSUN5	ALKBH1	0.557
PUS10	RPUSD4	0.552
RPUSD4	PUS10	0.552
TRMT61A	TRUB2	0.552
TRUB2	TRMT61A	0.552
ALKBH3	TRMT61A	0.551
PUS1	TRMT61A	0.551
TRMT61A	ALKBH3	0.551
TRMT61A	PUS1	0.551
METTL4	NSUN5	0.55
NSUN5	METTL4	0.55
NSUN4	RPUSD3	0.549
RPUSD3	NSUN4	0.549
METTL4	YTHDF1	0.548
YTHDF1	METTL4	0.548
ALKBH1	TRMT10C	0.546
TRMT10C	ALKBH1	0.546
PUS7L	TRMT6	0.544
TRMT6	PUS7L	0.544
DKC1	NSUN4	0.539
NSUN4	DKC1	0.539
NSUN6	PUS3	0.539
PUS3	NSUN6	0.539
NSUN2	YBX1	0.535
YBX1	NSUN2	0.535
ALKBH1	NSUN4	0.533
NSUN4	ALKBH1	0.533
NSUN3	PUS7L	0.531
PUS7L	NSUN3	0.531
PUS7	TRMT61B	0.529
TRMT61B	PUS7	0.529
TRDMT1	TRMT6	0.526
TRMT6	TRDMT1	0.526
TRUB1	WDR4	0.526
WDR4	TRUB1	0.526
ALKBH3	YTHDF1	0.52
NSUN5	NSUN6	0.52
NSUN6	NSUN5	0.52
YTHDF1	ALKBH3	0.52
TET3	TRDMT1	0.517
TRDMT1	TET3	0.517
ALKBH1	METTL1	0.516
METTL1	ALKBH1	0.516
NSUN2	PUS7L	0.516
PUS7L	NSUN2	0.516
NSUN2	YTHDF3	0.515
TET1	TRDMT1	0.515
TRDMT1	TET1	0.515
YTHDF3	NSUN2	0.515
METTL4	WDR4	0.51
WDR4	METTL4	0.51
FTO	NSUN2	0.509
NSUN2	FTO	0.509
PUS7	TRMT61A	0.508
TRMT61A	PUS7	0.508
ALKBH1	TET2	0.507
METTL4	YTHDC1	0.507
TET2	ALKBH1	0.507
YTHDC1	METTL4	0.507
NOP2	NSUN5	0.505
NSUN5	NOP2	0.505
TRMT10C	TRUB1	0.504
TRUB1	TRMT10C	0.504
ALKBH1	PUS1	0.499
PUS1	ALKBH1	0.499
METTL4	YTHDF3	0.497
YTHDF3	METTL4	0.497
METTL4	TET1	0.494
TET1	METTL4	0.494
ALKBH1	TRDMT1	0.493
TRDMT1	ALKBH1	0.493
ALKBH3	METTL3	0.492
METTL3	ALKBH3	0.492
NSUN5	TRUB1	0.488
TRUB1	NSUN5	0.488
ALKBH1	NSUN7	0.486
NSUN7	ALKBH1	0.486
ALKBH1	TET3	0.485
TET3	ALKBH1	0.485
ALYREF	NSUN3	0.484
NSUN3	ALYREF	0.484
PUS7	YTHDF3	0.484
YTHDF3	PUS7	0.484
NSUN3	YTHDF3	0.481
YTHDF3	NSUN3	0.481
NSUN5	TRMT6	0.48
TRMT6	NSUN5	0.48
RPUSD3	TRMT61B	0.479
TRMT61B	RPUSD3	0.479
ALYREF	YTHDC1	0.477
YTHDC1	ALYREF	0.477
NSUN5	TRUB2	0.476
TRUB2	NSUN5	0.476
METTL1	TRDMT1	0.473
TRDMT1	METTL1	0.473
YTHDC1	YTHDF1	0.473
YTHDF1	YTHDC1	0.473
NSUN4	PUS7L	0.47
NSUN5	TRMT61B	0.47
PUS7L	NSUN4	0.47
TRMT61B	NSUN5	0.47
DKC1	WDR4	0.469
NSUN5	PUS7	0.469
PUS7	NSUN5	0.469
PUS7	TRDMT1	0.469
TRDMT1	PUS7	0.469
WDR4	DKC1	0.469
YTHDC1	YTHDF3	0.464
YTHDF3	YTHDC1	0.464
PUS3	TRMT61A	0.461
TRMT61A	PUS3	0.461
NOP2	TRUB2	0.46
TRUB2	NOP2	0.46
YTHDF1	YTHDF3	0.459
YTHDF3	YTHDF1	0.459
ALYREF	NSUN5	0.457
NSUN5	ALYREF	0.457
NSUN2	TRUB2	0.456
TET2	TRDMT1	0.456
TRDMT1	TET2	0.456
TRUB2	NSUN2	0.456
PUS7	YTHDC1	0.453
YTHDC1	PUS7	0.453
ALKBH3	YTHDC1	0.451
YTHDC1	ALKBH3	0.451
TRMT6	YTHDC1	0.45
TRMT6	TRUB2	0.45
TRUB2	TRMT6	0.45
YTHDC1	TRMT6	0.45
ALYREF	PUS7	0.449
PUS7	ALYREF	0.449
ALKBH3	TRMT61B	0.445
ALYREF	TRDMT1	0.445
TRDMT1	ALYREF	0.445
TRMT61B	ALKBH3	0.445
NSUN2	NSUN5	0.443
NSUN5	NSUN2	0.443
ALYREF	YTHDF3	0.439
YTHDF3	ALYREF	0.439
PUS7	YTHDF1	0.438
PUS7L	WDR4	0.438
WDR4	PUS7L	0.438
YTHDF1	PUS7	0.438
METTL4	TRDMT1	0.437
TRDMT1	METTL4	0.437
TRMT6	YTHDF1	0.436
YTHDF1	TRMT6	0.436
NSUN7	TRMT6	0.435
TRMT6	NSUN7	0.435
NSUN5	WDR4	0.434
WDR4	NSUN5	0.434
ALKBH3	YTHDF3	0.432
YTHDF3	ALKBH3	0.432
NSUN6	PUS1	0.43
PUS1	PUS3	0.43
PUS1	NSUN6	0.43
PUS3	PUS1	0.43
NSUN6	TRUB2	0.425
TRUB2	NSUN6	0.425
NSUN5	PUS1	0.424
PUS1	NSUN5	0.424
NOP2	TRMT10C	0.423
NSUN7	PUS7	0.423
PUS7	NSUN7	0.423
TRMT10C	NOP2	0.423
ALKBH3	TRDMT1	0.422
TRDMT1	ALKBH3	0.422
ALKBH1	NOP2	0.42
METTL3	NOP2	0.42
METTL3	PUS7	0.42
NOP2	ALKBH1	0.42
NOP2	METTL3	0.42
PUS7	METTL3	0.42
DKC1	TRUB1	0.419
NSUN3	RPUSD2	0.419
RPUSD2	NSUN3	0.419
TRUB1	DKC1	0.419
ALKBH3	TRMT10C	0.417
TRMT10C	ALKBH3	0.417
DKC1	RPUSD1	0.416
RPUSD1	DKC1	0.416
DKC1	RPUSD3	0.412
RPUSD3	DKC1	0.412
NSUN7	PUS3	0.409
PUS3	NSUN7	0.409
ALYREF	NSUN6	0.408
METTL4	PUS7	0.408
NSUN6	ALYREF	0.408
PUS7	METTL4	0.408
ALYREF	YTHDF1	0.406
NOP2	NSUN6	0.406
NSUN5	PUS3	0.406
NSUN6	NOP2	0.406
PUS3	NSUN5	0.406
YTHDF1	ALYREF	0.406
DKC1	RPUSD4	0.405
RPUSD4	DKC1	0.405
NSUN7	WDR4	0.403
WDR4	NSUN7	0.403
PUS3	TRDMT1	0.402
TRDMT1	PUS3	0.402
DKC1	NSUN5	0.401
METTL4	PCIF1	0.401
NSUN5	DKC1	0.401
PCIF1	METTL4	0.401

## Sheet: Supplementary Table 6
Supplementary Table 6|The clinical characteristics of sepsis patients between different clusters in GSE65682
	C1(344/760)%			C2（191/760)%			C3（225/760)%		p-value	method
sex									0.629	Chisq.test
female	146	0.4244		81	0.4241		87	0.3867
male	198	0.5756		110	0.5759		138	0.6133
age									0.008	Chisq.test
<=65	195	0.56686		90	0.471204		140	0.622222
>65	149	0.43314		101	0.528796		85	0.377778
pneumonia diagnoses									0.443	Chisq.test
cap	56	0.1628		28	0.146597		24	0.106667
no-cap	12	0.0349		7	0.0366492		14	0.0622222
hap	37	0.1076		21	0.109948		26	0.115556
NA	239	0.6948		135	0.706806		161	0.715556
abdominal_sepsis_and_controls									0.25	Chisq.test
abdo_s	30	0.0872093		11	0.0575916		10	0.0444444
Others	314	0.00912791		180	0.00942408		215	0.00955556
thrombocytopenia									0.92	Chisq.test
very low	11	0.0319767		2	0.0104712		4	0.0177778
medium low	14	0.0406977		8	0.0418848		8	0.0355556
low	14	0.0406977		5	0.026178		7	0.0311111
normal	14	0.0406977		6	0.0314136		6	0.0266667
NA	291	0.84593		170	0.890052		200	0.888889
endotype_class									< 0.001	Chisq.test
Mars1	24	0.0697674		90	0.471204		18	0.08
Mars2	146	0.424419		1	0.0052356		29	0.128889
Mars3	25	0.0726744		13	0.0680628		80	0.355556
Mars4	36	0.104651		12	0.0628272		5	0.0222222
NA	113	0.328488		75	0.39267		93	0.413333
mortality event 28days									0.074	Fisher.test
no	178	0.517442		81	0.424084		106	0.471111
yes	53	0.15407		35	0.183246		26	0.115556
NA	113	0.328488		75	0.39267		93	0.413333
icu acquired infection									0.712	Chisq.test
No ICUA	140	0.406977		67	0.350785		89	0.395556
ICUA	22	0.0639535		15	0.078534		13	0.0577778
NA	182	0.52907		109	0.570681		123	0.546667
diabetes mellitus									0.003	Fisher.test
DM	39	0.113372		29	0.151832		26	0.115556
No DM	168	0.488372		70	0.366492		78	0.346667
NA	137	0.398256		92	0.481675		121	0.537778
Abbreviations: MARS, Molecular Diagnosis and Risk Stratification of Sepsis ICUA. DM,diabetes mellitus. NA, null-able values. ICU, intensive care unit. IQR, inter quartile range. P values were calculated by c² test or Fisher’s exact test or Kruskal-Wallis , as appropriate. P values below 0.05 indicates statistical significance.

## Sheet: Supplementary Table 7
Supplementary Table 7|The genes co-expression networks in each cluster identified by WGCNA
Cluster 1/Black module	Cluster 2/ Blue module	Cluster 3/ Yellow module
ABCF1	A4GALT	AARS2
ABL2	ABCA5	ABHD14B
ACAD8	ABCB1	ACBD6
ACN9	ABCB9	ACTR5
ACP6	ABCC11	ADA
ACSL3	ABCC13	ADK
ACVR1B	ABCC4	ADSL
AGAP4	ABCD4	AFG3L2
AGFG1	ABCG2	AHI1
AGTPBP1	ABHD11	AKAP1
AIG1	ACAN	AKIRIN2
AIM1	ACE	AKR1A1
ALAS1	ACMSD	AKR7A2
ALOX5AP	ACOXL	ALDH18A1
AMPD3	ACP1	ALDH3A2
ANKRD22	ACP5	ALG8
ANKRD6	ACPT	THOC4
ANKS1A	ACSL6	ANAPC11
ANXA1	ACSM3	ANAPC5
ANXA3	ACSM5	ANKRD40
AP1G1	ACTL7B	APEX1
APPL2	ACTL8	APOA1BP
ARG1	ACY3	APRT
ARHGAP24	ADAD2	AQP3
ARHGEF18	ADAM11	ATIC
ASCL2	ADAM33	ATP5A1
ASPH	ADAMTS13	ATP5D
ATF7	ADAMTS15	ATP5G1
ATL3	ADAMTS2	ATP5G2
ATP11B	ADAMTS9	ATP5G3
ATP2C2	ADARB2	AVEN
ATP6V1C1	ADAT3	B3GALT6
ATP9A	ADCY2	B4GALT5
AVL9	ADCYAP1R1	BCAT2
B3GNT5	ADM2	BCKDHB
B4GALT4	ADPRH	BCL11A
BATF	ADPRHL1	BOLA1
BAZ1A	ADRA1A	C11orf1
BCL2A1	ADRA2B	C11orf31
BIK	ADRA2C	C12orf45
BLCAP	AFTPH	C12orf57
BMX	AGBL5	C14orf166
C15orf37	AGPAT3	C16orf58
C17orf85	AGPS	C17orf70
C4orf27	AHCYL1	C19orf10
C4orf3	AHRR	C19orf53
C5orf30	AHSP	C19orf60
CAPN3	AIDA	C19orf70
CAST	AIPL1	C21orf33
CBR1	AIRE	C21orf59
CCDC125	AK1	C6orf48
CCDC93	AKR1B10	C8orf33
CCR3	AKT1S1	CALU
CD163	ALAD	CAMLG
CD177	ALAS2	CARKD
CD300LB	ALDH5A1	CASP6
CD44	ALKBH1	CCDC107
CD55	ALKBH5	CCDC109B
CD59	ALOX15	CCNB1IP1
CD84	ALS2	CCND2
CD99	ALS2CL	CCT7
CDADC1	AMELX	CD180
CDC42	AMFR	CD27
CDC73	AMHR2	CD52
CDK2	AMN	CD81
CEACAM1	ANAPC7	CDK14
CEACAM4	ANKH	CDK4
CFD	ANKLE1	CDK5RAP1
CHCHD7	ANKRD17	CDKN2D
CHD1	ANKRD46	CHCHD10
CHKA	ANKRD50	CHD1L
CHSY1	ANKRD9	CHMP7
CKAP4	ANKS6	CIB1
CLEC4D	ANO7	CIRH1A
CLEC4E	ANP32B	CISD1
CLEC5A	AP1B1	CLNS1A
CLTC	AP2A1	CLPP
CMTM4	AP2B1	CLPTM1L
CNIH4	AP3B1	CLTA
COPA	AP3M1	CNPY2
CPNE5	APBB2	COMMD1
CREM	APEX2	COMMD7
CRISP3	APLNR	COPS6
CUTC	APOA1	COX16
CYB561D2	APOBEC1	COX4I1
CYBB	APOBEC3C	COX5A
CYP27A1	APOC1	CRELD2
CYYR1	APOM	CRIP1
DACH1	AQP1	CRYGS
DDAH2	AQP2	CS
DHCR7	AQP5	CTBP1
DHRS9	AQR	CUTA
DIAPH2	ARFRP1	CXXC5
DNAJC13	ARG2	DAD1
DNASE2	ARHGAP17	DAP3
DPY19L3	ARHGAP33	DAZAP1
DSCR3	ARHGEF10L	DCAF4
DUSP13	ARHGEF16	DCPS
DYNC2LI1	ARHGEF17	DCTD
DYRK4	ARHGEF37	DDB2
ECHDC3	ARHGEF4	DDOST
EIF4G3	ARHGEF7	DDX55
EML4	ARIH2	DDX56
EMR1	ARL4A	DFFA
ENTPD4	ARPC2	DHX30
ENTPD7	ARRDC2	DIS3L
ENY2	ARSB	DNAJC30
ERI1	ARSE	DNAJC7
ERLIN1	ART5	DNMT1
ETF1	ARTN	DPAGT1
EXOC6	ASB10	DPH2
EXOSC4	ASB16	DPM3
F8	ASCC1	DPP7
FAM105A	ASCC2	DVL1
FAM110B	ASH2L	ECHS1
FAM114A2	ASPDH	EEF1A1
FAM53B	ASPG	EEF2
FAM65A	ASPSCR1	EI24
FAR2	ASXL1	EIF2B3
FBN1	ATF6B	EIF2B4
FBXW2	ATG4D	EIF2S1
FCAR	ATG9A	EIF3D
FCRL1	ATN1	EIF3E
FGF13	ATP1B2	EIF3F
FKBP5	ATP2A2	EIF3G
FLVCR2	ATP5E	EIF3H
FMN1	ATP6V0A2	EIF3I
FNDC3B	ATP6V0E1	EIF3K
FOXC1	ATP6V1H	EIF3L
FRMD4B	ATXN2	EIF4A3
G0S2	AXIN2	EIF4B
GADD45A	B3GALT5	EIF5B
GBE1	B3GAT1	ELMO2
GCLM	B3GNT1	ELP2
GCNT1	B3GNT3	ENDOG
GGNBP2	B3GNT6	EPAS1
GJB6	B4GALNT1	EPRS
GMFG	B4GALT2	ERP29
GNAQ	B9D1	ESD
GNE	BACE2	EXOSC10
GOLPH3L	BAG1	EXOSC2
GPR84	BAG5	EXOSC7
GRK6	BAHD1	FAM162A
GRPEL1	BAIAP2L2	FAM173A
GTDC1	BBS4	FAM58A
GYG1	BCAM	FARS2
GYS1	BCAR1	FARSB
HEBP2	BCL2L13	FBL
HGF	BCMO1	FBXO25
HIF1A	BECN1	FH
HIPK2	BGN	FKBP11
HK3	BIRC6	FN3KRP
HLA-A	BIRC7	FNBP4
HMGB2	BMP1	FTO
HP	BMP2K	FTSJ2
HPGD	BMP8B	FUS
HS3ST3B1	BOC	FXN
HSCB	BOK	FXYD5
IDI1	BPGM	GADD45GIP1
IER3	BRAF	GCN1L1
IFNAR1	BRD4	GGA2
IGF2BP3	BRSK2	GIMAP7
IL10	BSG	GLRX3
IL18R1	BTBD7	GLTSCR2
IL18RAP	BTF3	GORASP2
IL1R1	BUD13	GOT2
IL1R2	BZRAP1	GPATCH4
IL1RAP	C10orf10	GPR107
IL4R	C11orf24	GPR183
IL6ST	C11orf74	GRHPR
INPP1	C11orf85	GSTP1
INTS6	C11orf86	GTF3A
IRAK3	C12orf10	GTF3C2
IRAK4	C14orf180	GTF3C6
IRF2BP2	C14orf80	GTPBP6
ISY1	C14orf93	GTPBP8
ITPK1	C15orf61	H1FX
ITPKC	C16orf59	HACL1
IVNS1ABP	C16orf92	HAX1
JMJD6	C17orf82	HDDC2
KBTBD6	C17orf99	HIGD2A
KBTBD7	C19orf45	HMGN3
KCNE1	C19orf54	HNRNPA1
KIAA1715	C1QL1	HNRNPAB
KIF1B	C1orf106	HSD17B10
KLC1	C1orf116	HSD17B8
KLF9	C1orf27	HSP90B1
KLHDC10	C20orf173	ICMT
KLHL15	C20orf96	IDH2
KLHL8	C21orf58	IGHM
KPNA4	C21orf67	ILF2
KRAS	C22orf24	ILF3
LDHA	C2CD2L	ILKAP
LDLR	C2CD4C	IMMT
LFNG	C2orf54	IMP3
LGALS8	C2orf68	IMP4
LIN54	C2orf72	IMPDH2
LMBR1	C2orf82	INADL
LOC154761	C2orf88	IPO9
LOH12CR1	C4BPB	ITFG2
LRRFIP2	C6orf1	ITPA
LRRN1	C6orf106	JAGN1
LTB	C6orf136	KCNN4
LYRM1	C6orf223	KDM1A
MAML2	C7orf61	KIAA1430
MAN2A1	C7orf62	KRI1
MAP3K14	C9orf40	KRT10
MAPK7	CA1	KRTCAP2
MAPRE1	CA2	LARS
MARCKS	CA3	LDHB
MCTP2	CABLES1	LETMD1
ME2	CACNA1I	LIMD1
MEF2A	CACNG5	LONP1
MERTK	CACNG6	LSG1
METTL9	CACNG8	LSM4
MFF	CADM3	LUC7L
MFSD11	CAMK2A	LYAR
MKNK1	CAMK2B	LYRM4
MMADHC	CAMKV	M6PR
MMGT1	CARD10	MAD1L1
MMP9	CARD14	MAGED1
MOSPD3	CARHSP1	MBOAT2
MPZL3	CARM1	MDH1
MRPS6	CASZ1	MDH2
MSL3	CBX2	MEN1
MSRA	CCDC116	MESDC2
MSRB3	CCDC124	MFNG
MTMR1	CCDC137	MGA
MTRF1L	CCDC154	MGMT
MTRR	CCDC23	MIF
MYCBP2	CCDC57	MIF4GD
MYL12A	CCL22	MLEC
MYO10	CCNDBP1	MMS19
NDST2	CCNI	MORC2
NEDD4	CD101	MPI
NEO1	CD248	MPV17
NFATC3	CD276	MRI1
NFKBIE	CDC14A	MRPL10
NOL7	CDC27	MRPL15
NPRL2	CDC34	MRPL16
NR2E1	CDC42BPA	MRPL21
NSUN7	CDC42EP1	MRPL23
NUDT16	CDH22	MRPL24
OAT	CDH4	MRPL27
OCRL	CDHR5	MRPL35
OPLAH	CDIPT	MRPL38
OSM	CDK13	MRPL43
P2RY8	CDK16	MRPL45
PADI4	CDKL1	MRPL49
PAG1	CDYL2	MRPL52
PAM	CEACAM19	MRPL54
PARL	CELA3A	MRPL9
PCGF3	CELF3	MRPS15
PCYT1A	CENPBD1	MRPS18B
PDE4D	CENPM	MRPS2
PDGFC	CENPV	MRPS25
PDSS1	CETN2	MRPS26
PECR	CFB	MRPS27
PEF1	CHCHD4	MRPS34
PFKFB2	CHCHD6	MRPS9
PFKFB3	CHDH	MRTO4
PGAM1	CHFR	MTA1
PGK1	CHID1	MTCH2
PGLYRP1	CHPF	MTHFD1
PHACTR2	CHPT1	NACA
PHF8	CHRD	NACA2
PHTF1	CHRNA2	NAT10
PI3	CHRNA3	NCL
PIK3CB	CHRNA4	NDUFA12
PIM3	CHRNB1	NDUFAB1
PLAA	CHRNB2	NDUFAF2
PLD1	CHRND	NDUFAF4
PLSCR1	CHRNG	NDUFB11
PPA2	CHST4	NDUFB2
PPP1R3D	CIB2	NDUFB4
PPP1R9B	CIDEC	NDUFB7
PRKAA1	CISD2	NDUFB8
PRKAB1	CIZ1	NDUFS6
PRKAG1	CLCN3	NF2
PSTPIP2	CLCNKB	NFATC2IP
PTPN1	CLDN19	NFX1
PUS3	CLDN4	NHP2
RAB20	CLEC11A	NHP2L1
RAB33A	CLEC4M	NIT2
RABGEF1	CLIC1	NME3
RAE1	CLIC2	NOB1
RASA2	CLK2	NOC2L
RASGEF1A	CLK3	NONO
RBKS	CLN6	NOP2
RBMS1	CLPB	NPM1
RGL4	CLSTN3	NPM3
RHOU	CMBL	NRN1
RLIM	CMTM3	NSA2
RNF7	CNIH2	NSF
RPS6KA2	CNN1	NSUN5P1
RSBN1	CNOT10	NSUN6
S100A12	CNOT2	NUBP1
S100P	CNOT6L	NUCKS1
S1PR1	CNTFR	NUDC
SAMSN1	CNTN2	NUFIP1
SAR1A	COG5	NUP43
SCCPDH	COL11A2	NUP62
SCFD1	COL25A1	NXT1
SDF2	COL4A6	OGFOD1
SEC23B	COL5A1	OSGEP
SEC24A	COL9A2	OXA1L
SEPHS2	COPB1	P4HB
SERPINB1	COQ4	P4HTM
SERPINB2	CORO1C	PABPC1
SESN2	COX6A2	PAOX
SFXN1	COX6B2	PAPD7
SH2B3	CPA4	PAQR8
SH3GLB1	CPNE6	PARK7
SH3PXD2B	CPNE7	PARP1
SIPA1L2	CPNE9	PCCA
SIRT5	CR1L	PCYOX1L
SKAP2	CRB3	PDE4DIP
SLC1A3	CREG1	PDIA4
SLC25A28	CRH	PDIA6
SLC41A3	CRIP3	PDXDC1
SLC4A1AP	CRLF1	PEBP1
SLCO4A1	CROCC	PHB
SMPDL3A	CRX	PHB2
SOCS3	CRYAB	PHF10
SORT1	CRYBB1	PHF14
SPATC1	CRYBB2	PHPT1
SPINT1	CRYBB3	PIGP
SPOP	CSDC2	PIGU
SPRED2	CSDE1	PLCXD1
SPTLC2	CSF3	PMVK
SQRDL	CST4	POLD2
SRF	CSTF1	POLE3
SRI	CSTF3	POLR1C
SRP54	CTDSP2	POLR1E
ST6GALNAC3	CTNNAL1	POLR2G
STAU2	CTSB	POLR2H
STEAP3	CTXN1	POLR2I
STOM	CUL4A	POLR3K
SULT1B1	CUL7	POP5
SUMF1	CX3CL1	PPIA
SYAP1	CXorf38	PPIB
TAPBPL	CYB561D1	PPIE
TBC1D7	CYB5R3	PPIH
TBC1D8	CYBA	PPP1R7
TCEB1	CYBRD1	PPRC1
TCTEX1D1	CYGB	PRDM15
TFF3	CYP1A2	PRDX4
TGIF2	CYP2D6	PREP
THBS1	CYP2F1	PRPF19
TINF2	CYP4F8	PRPF31
TIPARP	CYTH3	PRPS1
TM2D2	DAGLB	PSMA5
TMED8	DAND5	PSMB2
TMEM185B	DAP	PSMG2
TMEM2	DCAF10	PSMG4
TNFRSF10A	DCAF11	PTBP1
TNFRSF10D	DCAF12	PTCD3
TOMM40L	DCAF5	PTDSS1
TOR1A	DCAF6	PTMA
TPK1	DCAF8	PTP4A2
TPM3	DCLK1	PTPMT1
TRIB1	DCP1A	PUF60
TRMT6	DCP1B	PUS1
TRNAU1AP	DCUN1D1	PWP1
TRPS1	DDB1	RANBP1
TSHZ3	DDC	RANGRF
TSPAN14	DDN	RBM19
TSPAN2	DECR1	RBM4B
TSPAN31	DECR2	RBMX2
U2AF2	DEFB124	RCC2
UBA6	DENND1A	RHBDF2
UBE2J1	DERL2	RNASEH2B
UGCG	DEXI	RNF113A
UNC119B	DHX16	RNF144B
VAMP3	DHX33	RNMTL1
VNN1	DHX36	RPAIN
VPS35	DHX38	RPF2
WBP4	DHX9	RPL10A
WDFY3	DIDO1	RPL11
WDR37	DIO3OS	RPL12
WDR82	DIRAS1	RPL14
WIPI1	DKK3	RPL15
WSB1	DLGAP3	RPL18
YY1	DLK1	RPL19
ZDHHC20	DLX4	RPL22
ZDHHC3	DMBT1	RPL23A
ZKSCAN1	DMKN	RPL24
ZNF318	DNAJA4	RPL29
ZNF362	DNAJB13	RPL3
ZNF445	DNAJB4	RPL30
	DNAJC14	RPL32
	DNAJC16	RPL35
	DNM1P35	RPL36AL
	DOC2A	RPL37
	DOCK6	RPL37A
	DPCD	RPL38
	DPF1	RPL6
	DPP8	RPL7L1
	DPYSL4	RPL8
	DSCR10	RPLP0
	DUS3L	RPLP1
	DUSP26	RPLP2
	DYRK3	RPN2
	E2F1	RPP30
	E2F2	RPS10
	ECD	RPS11
	ECE2	RPS15
	EDC4	RPS16
	EFCAB1	RPS18
	EFCAB4A	RPS19
	EFNA3	RPS23
	EFNB3	RPS25
	EFS	RPS27
	EGFR	RPS27A
	EIF1	RPS28
	EIF1AD	RPS29
	EIF1B	RPS3
	EIF2AK1	RPS4X
	EIF3B	RPS5
	EIF4ENIF1	RPS6
	EIF5A	RPS8
	ELAVL3	RPS9
	ELK1	RPUSD4
	ELOF1	RQCD1
	ELSPBP1	RRP7A
	EMID1	RSAD1
	EMILIN1	RSL1D1
	EMILIN3	RSPH9
	ENDOD1	RUVBL1
	ENTPD5	RUVBL2
	ENTPD6	SAC3D1
	EPB41	SAE1
	EPHA8	SAMM50
	EPN1	SAT2
	ERAL1	SCAMP3
	ERCC2	SCRN1
	ERCC3	SCYL3
	ERCC5	SDAD1
	ERMAP	SDCCAG3
	ERN1	SDHAF1
	ERN2	SDR39U1
	ESPNL	SEC13
	ETFDH	SEC31A
	ETV4	SELM
	EVI5L	SENP2
	EVX1	SET
	EWSR1	SF3A3
	EXO1	SHFM1
	EXOC2	SHMT2
	EXOC4	SIK2
	EXOSC5	SIVA1
	EXT2	SLC25A3
	EYA2	SLC25A36
	F2	SLC25A5
	FA2H	SLC25A6
	FADS2	SLC35B1
	FAF2	SLC37A4
	FAHD1	SMARCA4
	FAIM2	SMYD4
	FAM104B	SNRPA1
	FAM117A	SNRPB
	FAM120AOS	SNRPD1
	FAM132A	SNRPE
	FAM134A	SNRPF
	FAM151A	SNUPN
	FAM163A	SPATA2
	FAM178A	SPCS1
	FAM181B	SRM
	FAM185A	SRP68
	FAM32A	SRPRB
	FAM3A	SSBP1
	FAM46B	SSR4
	FAM64A	SSRP1
	FAM69B	ST6GAL1
	FAM71E2	STAG3L3
	FAM76A	STK25
	FAM83A	STRA13
	FAM83E	STT3A
	FARP1	SUMF2
	FASN	SUPT16H
	FBLIM1	SURF2
	FBLN2	TAF15
	FBXL12	TAF3
	FBXO24	TAF8
	FBXO7	TCEAL4
	FBXO9	TECR
	FBXW4	THAP7
	FCN2	THOC1
	FDFT1	THUMPD3
	FECH	TIAM1
	FGF11	TIMM50
	FGF3	TIMM9
	FHDC1	TMED3
	FHL2	TMED9
	FIBCD1	TMEM138
	FIS1	TMEM147
	FITM1	TMEM203
	FKBP1B	TMEM41A
	FKBP4	TMEM42
	FKBP8	TMX2
	FKBP9	TOMM22
	FLCN	TOMM70A
	FMO1	TRAP1
	FNBP1	TRIM28
	FNDC4	TRMT112
	FNDC5	TRUB2
	FOLR1	TSR1
	FOLR2	TTC19
	FOXB1	TTC39C
	FOXO4	TUFM
	FPGS	TWISTNB
	FRMD1	UBAP2
	FRS3	UBE2G2
	FSCN3	UBQLN4
	FST	UCHL3
	FTCD	UFC1
	FUBP1	USE1
	FUK	USP32
	FURIN	UXT
	FUT5	VAMP8
	FUT6	VARS2
	FXYD1	VDAC2
	FXYD2	VEGFB
	FYCO1	VPRBP
	FZD5	WBSCR22
	FZR1	WDR18
	GABARAPL1	WDR5
	GABARAPL2	WDR61
	GABRA3	WDR77
	GAL3ST2	XRCC6
	GALK2	ZBTB24
	GALNT6	ZBTB5
	GALNT9	ZNF175
	GALR3	ZNF202
	GAPVD1	ZNF234
	GAS8	ZNF275
	GATA1	ZNF32
	GATAD1	ZNF395
	GBGT1	ZNF480
	GCGR	ZNF562
	GCLC	ZNF573
	GCNT2	ZNF589
	GDE1	ZNF593
	GDF5	ZNF689
	GDPD5	ZNF84
	GFRA2	ZNF91
	GGN
	GGPS1
	GGT5
	GH2
	GHRHR
	GIPC1
	GIT1
	GJC2
	GLB1L2
	GLP2R
	GLRX5
	GLYCTK
	GNA12
	GNAS
	GNMT
	GNPTAB
	GNPTG
	GOLGA3
	GOSR1
	GP2
	GPATCH2
	GPATCH3
	GPATCH8
	GPC1
	GPHA2
	GPHB5
	GPR114
	GPR12
	GPR137
	GPR144
	GPR150
	GPR158
	GPR17
	GPR176
	GPR182
	GPR27
	GPR32
	GPR37L1
	GPR6
	GPR61
	GPRC5A
	GPT
	GRIK5
	GRIN1
	GRIN2C
	GRM4
	GRWD1
	GSG1L
	GSPT1
	GSTA3
	GSTTP1
	GSX2
	GTF2H1
	GTF2IRD2
	GUCA1A
	GUCY2D
	GYG2
	GYPA
	GYPB
	GYPC
	GYPE
	H2AFZ
	HAAO
	HAGH
	HAGHL
	HAMP
	HARS2
	HAVCR2
	HBD
	HBE1
	HBM
	HBQ1
	HCN3
	HCRT
	HDAC10
	HELZ
	HEPACAM2
	HERPUD2
	HES1
	HES6
	HES7
	HEYL
	HHAT
	HHIPL1
	HHIPL2
	HIF3A
	HIPK1
	HIST1H1C
	HIST3H2A
	HM13
	HMBS
	HMP19
	HMX1
	HNF1A
	HNRNPL
	HOXB9
	HOXC5
	HPS1
	HPS3
	HRH3
	HS3ST6
	HSD11B1L
	HSD17B7
	HSF1
	HSF4
	HSP90AB1
	HSPA4
	HSPB1
	HSPB2
	HSPB7
	HSPG2
	HYAL1
	ICA1
	IFRD2
	IFT52
	IGF2BP2
	IGFBP4
	IGFBP5
	IKBKAP
	IKBKB
	IL17RC
	IL20RB
	ING4
	INPP4A
	INPP5J
	INTS10
	INTS7
	INTS9
	IPP
	ISCA1
	ISLR
	ISM2
	ITGB4
	ITIH1
	ITIH5
	ITPR2
	IWS1
	JAG2
	JMJD8
	JOSD2
	JPH2
	JPH3
	KANK3
	KAT2B
	KAZALD1
	KCNA7
	KCNC4
	KCNG2
	KCNH2
	KCNJ11
	KCNK4
	KCNQ2
	KCNS2
	KCP
	KDM4A
	KEL
	KHNYN
	KIAA0196
	KIAA0368
	KIAA0430
	KIAA0895L
	KIAA1191
	KIAA1429
	KIAA1467
	KIAA1731
	KIAA1841
	KIF5C
	KIFC3
	KLF1
	KLF3
	KLHL17
	KLK5
	KLK6
	KLRG2
	KREMEN2
	KRIT1
	KRT32
	KRT33A
	KRT4
	KRT81
	KRTAP5-2
	KRTAP9-3
	L1CAM
	LAMB4
	LAMC2
	LAMP1
	LARP1
	LBH
	LCE1E
	LCLAT1
	LCN12
	LDB3
	LDHD
	LENEP
	LEPRE1
	LEPREL1
	LGALS3
	LGALS4
	LHFPL4
	LHPP
	LIAS
	LIF
	LIG1
	LIMK1
	LINGO1
	LMAN2
	LMCD1
	LMO4
	LOC100286925
	LOC100287808
	LOC654780
	LOC730098
	LPHN1
	LPIN2
	LPPR3
	LRCH3
	LRP1
	LRP3
	LRRC14
	LRRC2
	LRRC8A
	LRRN2
	LRRN4CL
	LRTM2
	LRTOMT
	LSM14B
	LSR
	LTBP2
	LTK
	LY6G6C
	MAFK
	MAMSTR
	MAN2B2
	MAP1LC3A
	MAP2K2
	MAP3K10
	MAP3K9
	MAP4K5
	MAPT
	MARK3
	MB
	MBD4
	MBIP
	MC2R
	MCM5
	MCOLN1
	MCRS1
	MDGA1
	MDK
	MED1
	MED11
	MED25
	MED26
	MED29
	MED31
	MED6
	MED8
	MEIS3
	MESDC1
	MESP1
	METTL14
	METTL3
	MFAP1
	MFAP2
	MFGE8
	MFHAS1
	MGAT3
	MGAT5B
	MGC4294
	MICALL2
	MIIP
	MIOX
	MIP
	MLST8
	MLXIPL
	MLYCD
	MMP14
	MMP19
	MMP24
	MOCS1
	MOGAT2
	MOSPD1
	MPP1
	MPPED1
	MPZ
	MRC2
	MRGPRF
	MRM1
	MSH6
	MST1
	MST1R
	MT3
	MTF2
	MUC1
	MXI1
	MYBBP1A
	MYBL2
	MYEOV
	MYLPF
	MYO1C
	MYO3A
	MYOM1
	N4BP2
	NANOS2
	NANOS3
	NAP1L4
	NAPSA
	NARF
	NARFL
	NAT14
	NAT6
	NAT8L
	NAV2
	NCOA3
	NCOA4
	NCS1
	NDOR1
	NDRG2
	NDRG3
	NDUFA10
	NDUFA2
	NDUFV3
	NEDD4L
	NEIL2
	NEU1
	NEU2
	NEU4
	NFATC4
	NFIA
	NFKBIB
	NFRKB
	NFS1
	NGDN
	NGRN
	NHLH1
	NHLRC4
	NINJ2
	NIT1
	NKD1
	NKX2-8
	NKX6-3
	NLGN2
	NME4
	NME6
	NMNAT1
	NMUR1
	NNAT
	NODAL
	NOL10
	NOP10
	NOTCH3
	NOVA2
	NPB
	NPC1
	NPR1
	NPW
	NR2C2AP
	NRAP
	NRARP
	NRP2
	NRSN1
	NRSN2
	NRTN
	NSUN3
	NT5M
	NTAN1
	NTN3
	NTRK3
	NUCB1
	NUDT1
	NUDT18
	NUP133
	NXF1
	NXNL1
	NYX
	ODC1
	OGFOD2
	OLFML2B
	OPRD1
	OPTN
	OR10A4
	ORMDL3
	OSBP
	OSBPL7
	OSGIN1
	OTOS
	OXCT2
	P2RX3
	PA2G4
	PAFAH1B2
	PAGE5
	PAPD5
	PAPPA2
	PAQR4
	PAQR9
	PARD6G
	PARN
	PAX3
	PAX5
	PBX1
	PCDHGA8
	PCGF5
	PCK2
	PCM1
	PCNT
	PCOLCE
	PCP2
	PCSK4
	PCTP
	PDCD1
	PDCD1LG2
	PDDC1
	PDE1B
	PDE6D
	PDE6G
	PDE7A
	PDLIM4
	PDZD3
	PELO
	PEX11G
	PGAP3
	PGC
	PGLYRP4
	PGM3
	PHACTR4
	PHAX
	PHKG1
	PHLDA3
	PHLDB1
	PHOSPHO1
	PHYH
	PI16
	PI4K2A
	PICK1
	PIGH
	PIGN
	PIGQ
	PIK3C3
	PIK3R1
	PIK3R4
	PINK1
	PIP4K2A
	PIP4K2C
	PIP5K1A
	PIP5K1B
	PITX3
	PKMYT1
	PKNOX2
	PKP1
	PKP3
	PLA2G16
	PLA2G4F
	PLBD2
	PLEK2
	PLEKHA4
	PLEKHG5
	PLEKHG6
	PLEKHH3
	PLEKHM2
	PLEKHN1
	PLIN4
	PLTP
	PLXNB1
	PNMT
	PNP
	PNPLA2
	POC1B
	POC5
	PODNL1
	POGZ
	POLDIP2
	POLR2J
	POLR3B
	POLR3C
	POLR3E
	POMGNT1
	POMT1
	POU3F3
	PPDPF
	PPHLN1
	PPP1R13B
	PPP1R1A
	PPP2R4
	PPP2R5B
	PPP2R5C
	PPP2R5E
	PPP3R1
	PQLC1
	PQLC2
	PRAP1
	PRDM4
	PRDM9
	PRDX6
	PREB
	PRELP
	PRKCG
	PRKD3
	PROM1
	PROM2
	PROZ
	PRPF4
	PRR12
	PRR5
	PRR7
	PRRX2
	PRSS54
	PRSS8
	PSD
	PSG7
	PSMB3
	PSMD9
	PSME4
	PSMF1
	PTCHD1
	PTGES
	PTK6
	PTMS
	PTPLA
	PTPRF
	PTPRH
	PTPRN
	PTPRS
	PUM1
	PYCR1
	PYCRL
	PYY2
	QPCTL
	QTRT1
	QTRTD1
	RAB2B
	RAB3IL1
	RAB6B
	RAC3
	RAD52
	RADIL
	RAI1
	RALGDS
	RALGPS1
	RALYL
	RAMP3
	RAP1GAP
	RAPGEF3
	RARRES2
	RASGRP2
	RAX
	RBM45
	RBX1
	RD3
	RECQL4
	REEP2
	REEP4
	RER1
	REV1
	RFESD
	RFNG
	RGN
	RGS16
	RGS6
	RHAG
	RHBDD3
	RHBDL1
	RHD
	RHOD
	RIOK3
	RMND1
	RMND5A
	RNF10
	RNF11
	RNF14
	RNF165
	RNF175
	RNF182
	RNF26
	RNF39
	RNF40
	RNF41
	ROBO3
	ROCK2
	ROGDI
	ROPN1B
	RORC
	RPA1
	RPA2
	RPIA
	RPP14
	RPP38
	RPRD2
	RSPH1
	RTBDN
	RTEL1
	RUFY2
	RUNDC3A
	RXRA
	S100A16
	S100A2
	S100A6
	S100A8
	SCAMP4
	SCAMP5
	SCAPER
	SCARA3
	SCARF2
	SCN1B
	SCN2B
	SCNN1D
	SDCCAG8
	SDF4
	SEC14L1
	SEC14L2
	SEC14L3
	SEC14L4
	SEC23IP
	SEC24D
	SELK
	SEMA3B
	SEMA3F
	SEMA4C
	SEMA6B
	SEMA6C
	SEMA7A
	SENP3
	SEPP1
	SERPINA3
	SESTD1
	SEZ6L2
	SF3A2
	SF3B3
	SFN
	SFTPC
	SGSM3
	SH2D5
	SH3GL1
	SH3PXD2A
	SHANK2
	SHARPIN
	SHBG
	SHF
	SHISA4
	SHISA7
	SHOX
	SHROOM3
	SIAH2
	SIRT6
	SIX2
	SIX5
	SLC12A4
	SLC12A5
	SLC12A7
	SLC13A2
	SLC14A1
	SLC16A11
	SLC1A5
	SLC22A16
	SLC22A2
	SLC22A8
	SLC23A2
	SLC23A3
	SLC25A17
	SLC25A22
	SLC25A37
	SLC25A38
	SLC25A39
	SLC26A11
	SLC27A4
	SLC29A1
	SLC29A2
	SLC2A1
	SLC2A4
	SLC30A3
	SLC34A1
	SLC34A3
	SLC35D1
	SLC38A3
	SLC39A3
	SLC39A5
	SLC48A1
	SLC4A2
	SLC4A5
	SLC5A10
	SLC6A13
	SLC6A19
	SLC6A5
	SLC6A9
	SLC7A4
	SLC7A5
	SLC8A2
	SLCO2B1
	SMAP1
	SMC3
	SMC5
	SMOX
	SMTN
	SMTNL2
	SNAPC2
	SNCG
	SND1
	SNORA78
	SNORD8
	SNPH
	SNRNP48
	SNTA1
	SNX22
	SOD3
	SOX13
	SOX6
	SP6
	SPATA2L
	SPATA5L1
	SPDEF
	SPEM1
	SPG7
	SPHK2
	SPIN1
	SPINK4
	SPTA1
	SPTB
	SPTBN2
	SRL
	SRMS
	SRXN1
	SSBP3
	SSC5D
	SSTR4
	ST13
	ST6GALNAC6
	ST7L
	STAG3L4
	STARD8
	STK11
	STK24
	STOML2
	STRADB
	SUFU
	SYDE1
	SYNM
	SYNRG
	SYP
	SYT5
	SYT8
	TAL1
	TAS1R1
	TATDN2
	TBC1D22B
	TBC1D24
	TBP
	TBRG1
	TBX15
	TBX6
	TCAP
	TCEB2
	TCEB3
	TCF7L1
	TCF7L2
	TCP11L2
	TCTE1
	TEP1
	TERF1
	TERF2IP
	TES
	TFDP1
	TGM2
	TGS1
	THAP11
	THOC2
	TIE1
	TIRAP
	TLR9
	TM7SF2
	TMBIM4
	TMC5
	TMC6
	TMCC2
	TMEM104
	TMEM105
	TMEM114
	TMEM121
	TMEM145
	TMEM150A
	TMEM158
	TMEM184A
	TMEM184C
	TMEM190
	TMEM217
	TMEM37
	TMEM54
	TMEM56
	TMEM57
	TMEM59L
	TMEM63B
	TMEM69
	TMEM80
	TMEM86B
	TMPRSS4
	TMPRSS5
	TNFAIP1
	TNFRSF12A
	TNKS
	TNNI1
	TNR
	TNRC6A
	TNRC6C
	TOMM40
	TOX2
	TP53RK
	TP73
	TPM1
	TPRG1L
	TRAF7
	TRAK2
	TRAPPC5
	TRIM10
	TRIM15
	TRIM36
	TRIM4
	TRIM46
	TRIM50
	TRIM68
	TRIP12
	TRO
	TROAP
	TRPM3
	TRPV4
	TRPV5
	TRRAP
	TSC1
	TSPAN7
	TSPO2
	TSPYL1
	TSSK3
	TSTA3
	TTC17
	TTC36
	TTLL10
	TUBB6
	TXNRD2
	UBA52
	UBAC1
	UBAP1
	UBAP2L
	UBB
	UBE2E3
	UBE2M
	UBE3B
	UBFD1
	UBN2
	UBR7
	UCP2
	UIMC1
	UNC45A
	UQCR11
	UROD
	UROS
	USP12
	USP37
	USP48
	USP7
	UTF1
	UTP11L
	UTS2R
	VCX2
	VGLL1
	VIPR1
	VPS28
	VPS33A
	VPS37D
	VPS53
	VSIG2
	VSX1
	VTI1B
	VWA1
	VWCE
	WBP2
	WDFY2
	WDR25
	WDR26
	WDR34
	WDR81
	WDR89
	WDR90
	WFDC2
	WHSC1L1
	WIPI2
	WNT11
	WNT2B
	WNT4
	WNT9A
	WTIP
	WWTR1
	XK
	XPO7
	XPR1
	XRCC5
	YBX1
	YBX2
	YEATS2
	YIPF2
	YIPF3
	YIPF6
	YJEFN3
	YLPM1
	YOD1
	YPEL2
	YPEL3
	YPEL4
	YTHDF2
	ZADH2
	ZBTB7C
	ZC3H6
	ZC3H7A
	ZC3H7B
	ZCCHC11
	ZCCHC8
	ZDHHC22
	ZER1
	ZFAND3
	ZFAND5
	ZFAT
	ZFP57
	ZFP91
	ZFYVE1
	ZFYVE28
	ZG16
	ZKSCAN5
	ZMAT2
	ZMYND8
	ZNF101
	ZNF134
	ZNF160
	ZNF205
	ZNF224
	ZNF23
	ZNF232
	ZNF264
	ZNF317
	ZNF337
	ZNF345
	ZNF394
	ZNF396
	ZNF428
	ZNF43
	ZNF44
	ZNF440
	ZNF497
	ZNF513
	ZNF557
	ZNF574
	ZNF575
	ZNF576
	ZNF585A
	ZNF611
	ZNF615
	ZNF668
	ZNF763
	ZNF764
	ZNF766
	ZNF771
	ZNF783
	ZNF785
	ZNF8
	ZNF805
	ZRANB1
	ZSCAN2
	ZSCAN29
	ZW10

## Sheet: Supplementary Table 8
Supplementary Table 8|WGCNA hub genes in each cluster
probes	moduleColor	GS.C1	MMblack		probes	moduleColor	GS.C2	MMblue		probes	moduleColor	GS.C3	MMyellow
ATP11B	black	0.658945	0.923628		GATA1	blue	0.582657	0.905346		NHP2	yellow	0.563279	0.906606
BAZ1A	black	0.641092	0.836334		FOXO4	blue	0.588577	0.887426		RPL14	yellow	0.539681	0.905944
AGFG1	black	0.615918	0.864805		HPS1	blue	0.617034	0.883478		CUTA	yellow	0.648639	0.890852
IDI1	black	0.613687	0.875001		SH3GL1	blue	0.489651	0.881252		RPL19	yellow	0.540738	0.885096
SERPINB1	black	0.609532	0.897086		YIPF2	blue	0.546218	0.880538		RPL29	yellow	0.542243	0.883255
ST6GALNAC3	black	0.594838	0.865269		MED25	blue	0.521601	0.876455		FBL	yellow	0.526521	0.881227
GYG1	black	0.591462	0.911838		ZER1	blue	0.583189	0.869287		RPS19	yellow	0.538836	0.875404
MMADHC	black	0.588427	0.881481		ERN2	blue	0.441632	0.867114		EIF3D	yellow	0.568879	0.873066
PFKFB2	black	0.576382	0.887222		FKBP8	blue	0.52147	0.866317		RPL18	yellow	0.566616	0.871006
SAMSN1	black	0.57286	0.849626		GIT1	blue	0.456206	0.864729		RPS5	yellow	0.535066	0.865844
DACH1	black	0.565352	0.844797		PIGQ	blue	0.493554	0.86369		RPL10A	yellow	0.451906	0.857346
PAG1	black	0.562778	0.840246		GPR137	blue	0.404746	0.862266		APEX1	yellow	0.486635	0.856122
ENTPD7	black	0.558994	0.877491		SHARPIN	blue	0.468878	0.861341		IMPDH2	yellow	0.533582	0.847182
ACN9	black	0.542046	0.828096		CDC34	blue	0.544573	0.861186		PPIE	yellow	0.572658	0.841168
PGK1	black	0.54143	0.803022		KRTAP5-2	blue	0.476816	0.858118		RPS3	yellow	0.489708	0.839038
CLEC4D	black	0.538523	0.844015		AP2A1	blue	0.458702	0.855815		RPL8	yellow	0.49429	0.836772
TIPARP	black	0.53646	0.805577		EPN1	blue	0.408091	0.855807		LDHB	yellow	0.453644	0.835579
KPNA4	black	0.534538	0.80895		RUNDC3A	blue	0.57325	0.851891		RPL22	yellow	0.439071	0.834238
PDSS1	black	0.532247	0.814941		PGC	blue	0.464554	0.850645		RPS28	yellow	0.547173	0.833113
ANXA3	black	0.520788	0.824861		CR1L	blue	0.491603	0.850536		RPL3	yellow	0.456274	0.831832
MFF	black	0.517007	0.820011		PSMF1	blue	0.592926	0.848552		RPS15	yellow	0.566726	0.831
LDHA	black	0.515212	0.8884		PTMS	blue	0.458718	0.846092		SET	yellow	0.455048	0.830127
SORT1	black	0.513637	0.815119		SLC48A1	blue	0.471758	0.844206		RPL23A	yellow	0.490727	0.825893
NEDD4	black	0.509721	0.800389		SLC1A5	blue	0.61737	0.842908		C21orf59	yellow	0.501175	0.825608
MAPRE1	black	0.500358	0.816961		TMEM86B	blue	0.568752	0.841461		NHP2L1	yellow	0.564941	0.823519
TBC1D8	black	0.500078	0.833852		SLC6A9	blue	0.499656	0.840129		EIF3L	yellow	0.492861	0.82346
BMX	black	0.495167	0.849953		IL17RC	blue	0.45485	0.837325		PTMA	yellow	0.492508	0.819903
GADD45A	black	0.491801	0.803962		WTIP	blue	0.432819	0.837074		NDUFA12	yellow	0.512316	0.817894
HGF	black	0.488923	0.82422		BRD4	blue	0.471447	0.836456		TMEM147	yellow	0.496904	0.816918
PCYT1A	black	0.487988	0.809888		TRIM46	blue	0.436577	0.835097		PPIA	yellow	0.477529	0.813027
HK3	black	0.475966	0.807361		PLEKHG5	blue	0.447952	0.834955		ATP5G2	yellow	0.52734	0.812684
PDE4D	black	0.453614	0.852498		ELOF1	blue	0.557993	0.832014		MRPL9	yellow	0.502652	0.811627
CDADC1	black	0.44478	0.811964		EIF2AK1	blue	0.591472	0.826968		SLC25A5	yellow	0.429255	0.810328
NDST2	black	0.444482	0.809412		PINK1	blue	0.572099	0.824857		RANGRF	yellow	0.505378	0.809143
RGL4	black	0.435181	0.8535		SLC8A2	blue	0.412309	0.824726		CNPY2	yellow	0.464163	0.808781
SFXN1	black	0.384877	0.829066		PI16	blue	0.423046	0.824648		RPLP0	yellow	0.41524	0.808395
GPR84	black	0.369494	0.806902		PIP4K2A	blue	0.604437	0.824643		SNRPF	yellow	0.385882	0.805015
					C16orf59	blue	0.465935	0.82211		RPL6	yellow	0.395264	0.802483
					ATG9A	blue	0.445841	0.821407		PHB2	yellow	0.486286	0.800552
					C1QL1	blue	0.400683	0.820839
					FAM117A	blue	0.620616	0.820059
					ASCC2	blue	0.527626	0.817479
					SLC5A10	blue	0.450977	0.816871
					ENTPD6	blue	0.41944	0.815843
					TMPRSS5	blue	0.438623	0.814864
					SPTB	blue	0.614413	0.814558
					TMEM184A	blue	0.423107	0.81454
					EPB41	blue	0.623106	0.810804
					CDIPT	blue	0.55592	0.809823
					ECE2	blue	0.420297	0.808505
					CYP1A2	blue	0.413542	0.807985
					SLC12A4	blue	0.404548	0.807387
					FBLN2	blue	0.408996	0.806291
					FIS1	blue	0.54975	0.806005
					MCOLN1	blue	0.503247	0.805933
					RAB2B	blue	0.572929	0.805704
					FKBP1B	blue	0.577768	0.805507
					ARHGEF16	blue	0.411854	0.804835
					FURIN	blue	0.475545	0.804699
					PPP2R5B	blue	0.47696	0.804214
					CPNE7	blue	0.379699	0.803585
					PCOLCE	blue	0.400846	0.803435
					MAP2K2	blue	0.39735	0.803287
					TM7SF2	blue	0.515217	0.802899
					MGAT5B	blue	0.398406	0.802725
					CHRND	blue	0.400392	0.802014
					MRGPRF	blue	0.443006	0.801119
					JAG2	blue	0.418034	0.80109
					CRX	blue	0.447677	0.800872
					ISM2	blue	0.441086	0.800446

## Sheet: Supplementary Table 9
Supplementary Table 9| Sensitivity and specificity of hub RMGs for diagnosis of sepsis in GSE57065, GSE65682 and GSE95233.
GSE 57065
Variable	cut-off value	Sensitivity	Specificity
NSUN7	4.357	0.797	0.975
NOP2	2.753	0.463	0.976
PUS1	3.271	0.659	0.976
PUS3	6.047	0.308	0.976
FTO	4.85	0.612	0.976
GSE 65682
Variable	cut-off value	Sensitivity	Specificity
NSUN7	3.679	0.951	1
NOP2	6.032	0.829	1
PUS1	5.039	0.695	0.92
PUS3	5.768	0.585	0.84
FTO	6.773	0.963	1
GSE 95233
Variable	cut-off value	Sensitivity	Specificity
NSUN7	4.468	0.941	0.955
NOP2	6.255	0.833	1
PUS1	5.418	0.706	0.909
PUS3	7.232	0.216	0.909
FTO	6.922	1	0.955

## Sheet: Supplementary Table 10
Supplementary Table 9|The coexpression genes of of hub RMGs in COEXPEDIA
sorce node	interaction type	target node	score(LogFC>2)
NSUN7	interaction	QSER1	2.53
NSUN7	interaction	DCAF13	2.291
NSUN7	interaction	LSM14B	2.152
PUS1	interaction	NOP16	5.389
PUS1	interaction	TRAP1	3.871
PUS1	interaction	DNAJC2	3.283
PUS1	interaction	EXOC3	3.183
PUS1	interaction	PUS7	3.029
PUS1	interaction	LYAR	2.827
PUS1	interaction	PDCD11	2.575
PUS1	interaction	DKC1	2.527
PUS1	interaction	UBTF	2.491
PUS1	interaction	HSPBP1	2.262
PUS1	interaction	MPI	2.259
PUS1	interaction	SCFD2	2.242
PUS1	interaction	MRPL4	2.189
PUS1	interaction	NCAPD2	2.156
PUS1	interaction	CCNL2	2.123
PUS1	interaction	NHP2	2.102
PUS1	interaction	TSSC1	2.065
PUS1	interaction	PTCD1	2.055
PUS1	interaction	PAK1IP1	2.005
NOP2	interaction	PLEKHB2	10.502
NOP2	interaction	NXF1	10.107
NOP2	interaction	EIF5	9.925
NOP2	interaction	NOP16	9.275
NOP2	interaction	PHB2	8.572
NOP2	interaction	BOP1	7.799
NOP2	interaction	KLHL18	7.697
NOP2	interaction	GPATCH4	6.225
NOP2	interaction	CIRH1A	5.695
NOP2	interaction	TRMT1	5.307
NOP2	interaction	PER2	5.28
NOP2	interaction	BYSL	4.972
NOP2	interaction	SRM	4.691
NOP2	interaction	NR4A3	4.565
NOP2	interaction	ABCF2	4.337
NOP2	interaction	EMG1	4.227
NOP2	interaction	TOMM40	3.707
NOP2	interaction	TEAD4	3.655
NOP2	interaction	NAT10	3.65
NOP2	interaction	ZNF384	3.42
NOP2	interaction	ARIH1	3.247
NOP2	interaction	NOP14	3.135
NOP2	interaction	NCAPD2	3.115
NOP2	interaction	C10orf2	3.088
NOP2	interaction	PDCD11	2.975
NOP2	interaction	DDX47	2.837
NOP2	interaction	RRS1	2.814
NOP2	interaction	LBHD1	2.803
NOP2	interaction	RRP36	2.755
NOP2	interaction	DKC1	2.738
NOP2	interaction	GNL3	2.715
NOP2	interaction	BCS1L	2.617
NOP2	interaction	TPI1	2.496
NOP2	interaction	UTP14A	2.49
NOP2	interaction	JMJD6	2.448
NOP2	interaction	CCDC86	2.422
NOP2	interaction	NOLC1	2.375
NOP2	interaction	PA2G4	2.332
NOP2	interaction	DCLRE1C	2.318
NOP2	interaction	PRPF4	2.313
NOP2	interaction	PPRC1	2.268
NOP2	interaction	RQCD1	2.255
NOP2	interaction	FAM60A	2.211
NOP2	interaction	ATIC	2.161
NOP2	interaction	RANGAP1	2.133
NOP2	interaction	FAM57A	2.105
NOP2	interaction	MARS	2.092
NOP2	interaction	CCT6A	2.048
NOP2	interaction	MCAT	2.047
PUS3	interaction	LRRC47	2.708
PUS3	interaction	C12orf29	2.69
PUS3	interaction	BAZ1B	2.243
PUS3	interaction	SLC26A2	2.156
PUS3	interaction	TTC1	2.134
PUS3	interaction	EI24	2.109
PUS3	interaction	IRAK1	2.105
PUS3	interaction	OXLD1	2.06
PUS3	interaction	MRPS14	2.032
PUS3	interaction	APPL2	2.01
PUS3	interaction	TIMM8B	2.003
FTO	interaction	STAMBP	6.354
FTO	interaction	PARN	5.314
FTO	interaction	THYN1	5.042
FTO	interaction	LYRM7	4.966
FTO	interaction	POP5	4.055
FTO	interaction	TERF2IP	4.038
FTO	interaction	C4orf27	3.856
FTO	interaction	SNCAIP	3.318
FTO	interaction	HSD17B4	3.068
FTO	interaction	RUVBL2	3.017
FTO	interaction	G6PC3	2.782
FTO	interaction	POLD2	2.743
FTO	interaction	HNRNPA2B1	2.531
FTO	interaction	METTL3	2.515
FTO	interaction	ACADM	2.508
FTO	interaction	LARS	2.456
FTO	interaction	DNAJA3	2.447
FTO	interaction	ELP3	2.371
FTO	interaction	BIVM	2.291
FTO	interaction	USP48	2.276
FTO	interaction	IFT80	2.275
FTO	interaction	FAM111A	2.207
FTO	interaction	ALG8	2.205
FTO	interaction	DOCK1	2.204
FTO	interaction	SUCLG2	2.197
FTO	interaction	STX8	2.187
FTO	interaction	NIT2	2.099
FTO	interaction	OSBPL3	2.091
FTO	interaction	UQCRC1	2.085
FTO	interaction	CLIP4	2.055
FTO	interaction	COA3	2.047
FTO	interaction	NRM	2.04

[truncated: 3 more sheets: Supplementary Table 11, Supplementary Table 12, Supplementary Table 13]
